# Supplementary material for: A New Oxygen Containing Pyclen-Type Ligand as a Manganese(II) Binder for MRI and 52Mn PET Applications: Equilibrium, Kinetic, Relaxometric, Structural and Radiochemical Studies
Source: Molecules. 2022 Jan 7;27(2):371. doi: 10.3390/molecules27020371 (PMC8778187; doi:10.3390/molecules27020371)
Supplement: Supplementary file 1 [file molecules-27-00371-s001.zip]

Archive with 1 entries (1 files):
- molecules-1485105-supplementary.pdf
